# Supplementary material for: Study by Optical Spectroscopy of Bismuth Emission in a Nanosecond-Pulsed Discharge Created in Liquid Nitrogen
Source: Molecules. 2021 Dec 6;26(23):7403. doi: 10.3390/molecules26237403 (PMC8658815; doi:10.3390/molecules26237403)
Supplement: Supplementary file 1 [file molecules-26-07403-s001.zip]

Archive with 1 entries (1 files):
- molecules-1464348-supplementary file corrected.pdf
